# Supplementary material for: Week 96 Results of Bictegravir/Emtricitabine/Tenofovir Alafenamide for HIV Treatment in People With Substance Use Disorders
Source: Open Forum Infect Dis. 2024 Dec 20;12(1):ofae737. doi: 10.1093/ofid/ofae737 (PMC11713015; doi:10.1093/ofid/ofae737)
Supplement: ofae737_Supplementary_Data [file ofae737_supplementary_data.zip]

Archive with 4 entries (4 files):
- BASE96 Supplementary Table.docx
- SupplementaryFig1_W96.Disposition.tiff
- SupplementaryFig2.Wk96.Change_Wt.BMI.Retention.tiff
- SupplementaryFig3.Retention.tiff
